# Supplementary material for: Subporphyrazine scaffolds as emerging electron acceptors for long-lived charge separation
Source: Chem Sci. 2026 Jan 19;17(11):5563–75. doi: 10.1039/d5sc08213g (PMC12833611; doi:10.1039/d5sc08213g)
Supplement: SC-017-D5SC08213G-s002 [file SC-017-D5SC08213G-s002.cif]

# Supplementary Information (SI) for Chemical Science.
# This journal is © The Royal Society of Chemistry 2026

####################################################################### 
# 
# This file contains crystal structure data downloaded from the 
# Cambridge Structural Database (CSD) hosted by the Cambridge 
# Crystallographic Data Centre (CCDC).
# 
# Full information about CCDC data access policies and citation 
# guidelines are available at http://www.ccdc.cam.ac.uk/access/V1 
# 
# Audit and citation data items may have been added by the CCDC. 
# Please retain this information to preserve the provenance of 
# this file and to allow appropriate attribution of the data. 
# 
#######################################################################

data_02493DavidGuzman
_database_code_depnum_ccdc_archive 'CCDC 2463809'
loop_
_audit_author_name
_audit_author_address
'Josefina Perles'
;Universidad Autonoma de Madrid
Spain
;
_audit_update_record             
;
2025-06-12 deposited with the CCDC.	2026-01-14 downloaded from the CCDC.
;
_chemical_name_systematic        ?
_chemical_name_common            DGR-OPh_200K
_chemical_formula_moiety         ?
_chemical_formula_sum            'C42.75 H36.50 B Cl0.75 N6 O13'
_chemical_formula_iupac          ?
_chemical_formula_weight         879.67

_chemical_melting_point          ?

_space_group_crystal_system      monoclinic
_space_group_name_H-M_alt        'C 1 2/c 1'
_space_group_name_Hall           '-C 2yc'
loop_
_space_group_symop_operation_xyz
'x, y, z'
'-x, y, -z+1/2'
'x+1/2, y+1/2, z'
'-x+1/2, y+1/2, -z+1/2'
'-x, -y, -z'
'x, -y, z-1/2'
'-x+1/2, -y+1/2, -z'
'x+1/2, -y+1/2, z-1/2'

_cell_length_a                   41.747(3)
_cell_length_b                   7.8119(7)
_cell_length_c                   30.271(3)
_cell_angle_alpha                90
_cell_angle_beta                 120.236(3)
_cell_angle_gamma                90
_cell_volume                     8529.1(13)
_cell_formula_units_Z            8
_cell_measurement_reflns_used    3191
_cell_measurement_theta_min      2.6679
_cell_measurement_theta_max      19.5722
_cell_measurement_temperature    200.(2)

_exptl_crystal_description       plate
_exptl_crystal_colour            'dark purple'
_exptl_crystal_size_max          0.164
_exptl_crystal_size_mid          0.124
_exptl_crystal_size_min          0.015
_exptl_crystal_density_diffrn    1.370
_exptl_crystal_density_meas      ?
_exptl_crystal_density_method    'not measured'
_exptl_crystal_F_000             3654

_exptl_absorpt_coefficient_mu    0.147
_exptl_absorpt_correction_type   multi-scan
_exptl_absorpt_process_details   SADABS
_exptl_absorpt_correction_T_min  0.655
_exptl_absorpt_correction_T_max  0.745

_exptl_special_details           
;
;

_diffrn_ambient_temperature      200.(2)

_diffrn_source                   ?
_diffrn_source_type              ?

_diffrn_radiation_type           'Mo K\a'
_diffrn_radiation_wavelength     0.71073
_diffrn_radiation_monochromator  ?

_diffrn_measurement_device_type  'Bruker Kappa Apex II'
_diffrn_measurement_method       '\f and \w scans'

_diffrn_detector_area_resol_mean 8.3333

_diffrn_reflns_number            104695
_diffrn_reflns_av_R_equivalents  0.2810
_diffrn_reflns_av_unetI/netI     0.1536
_diffrn_reflns_theta_min         1.13
_diffrn_reflns_theta_max         25.11
_diffrn_reflns_theta_full        25.11
_diffrn_measured_fraction_theta_max 0.995
_diffrn_measured_fraction_theta_full 0.995
_diffrn_reflns_limit_h_min       -48
_diffrn_reflns_limit_h_max       49
_diffrn_reflns_limit_k_min       -9
_diffrn_reflns_limit_k_max       9
_diffrn_reflns_limit_l_min       -36
_diffrn_reflns_limit_l_max       36

_refine_special_details          
;
;

_reflns_number_total             7573
_reflns_number_gt                3275
_reflns_threshold_expression     'I > 2\s(I)'

_refine_ls_structure_factor_coef Fsqd
_refine_ls_matrix_type           full
_refine_ls_R_factor_all          0.2174
_refine_ls_R_factor_gt           0.0772
_refine_ls_wR_factor_gt          0.1761
_refine_ls_wR_factor_ref         0.2511
_refine_ls_goodness_of_fit_ref   1.026
_refine_ls_restrained_S_all      1.027
_refine_ls_number_reflns         7573
_refine_ls_number_parameters     583
_refine_ls_number_restraints     7
_refine_ls_number_constraints    ?
_refine_ls_hydrogen_treatment    constr
_refine_ls_weighting_scheme      calc
_refine_ls_weighting_details     
'w=1/[\s^2^(Fo^2^)+(0.1212P)^2^] where P=(Fo^2^+2Fc^2^)/3'

_atom_sites_solution_hydrogens   geom
_atom_sites_solution_primary     ?
_atom_sites_solution_secondary   ?

_refine_ls_shift/su_max          0.000
_refine_ls_shift/su_mean         0.000
_refine_diff_density_max         0.618
_refine_diff_density_min         -0.468
_refine_ls_extinction_method     none
_refine_ls_extinction_coef       ?

loop_
_atom_type_symbol
_atom_type_description
_atom_type_scat_dispersion_real
_atom_type_scat_dispersion_imag
_atom_type_scat_source
C C 0.0033 0.0016 'International Tables Vol C Tables 4.2.6.8 and 6.1.1.4'
H H 0.0000 0.0000 'International Tables Vol C Tables 4.2.6.8 and 6.1.1.4'
B B 0.0013 0.0007 'International Tables Vol C Tables 4.2.6.8 and 6.1.1.4'
N N 0.0061 0.0033 'International Tables Vol C Tables 4.2.6.8 and 6.1.1.4'
O O 0.0106 0.0060 'International Tables Vol C Tables 4.2.6.8 and 6.1.1.4'
Cl Cl 0.1484 0.1585 'International Tables Vol C Tables 4.2.6.8 and 6.1.1.4'

_computing_data_collection       'Bruker Instrument Service v2010.9.0.0'
_computing_cell_refinement       'SAINT V8.34A (Bruker AXS Inc., 2013)'
_computing_data_reduction        'SAINT V8.34A (Bruker AXS Inc., 2013)'
_computing_structure_solution    'SHELXS-97 (Sheldrick 2008)'
_computing_structure_refinement  'SHELXL-2014/7 (Sheldrick, 2014)'
_computing_molecular_graphics    'Bruker SHELXTL'
_computing_publication_material  'Bruker SHELXTL'

loop_
_atom_site_type_symbol
_atom_site_label
_atom_site_fract_x
_atom_site_fract_y
_atom_site_fract_z
_atom_site_U_iso_or_equiv
_atom_site_adp_type
_atom_site_calc_flag
_atom_site_refinement_flags_adp
_atom_site_refinement_flags_occupancy
_atom_site_refinement_flags_posn
_atom_site_occupancy
_atom_site_disorder_assembly
_atom_site_disorder_group
B B1 0.36658(16) 0.6846(8) 0.4697(2) 0.0310(15) Uani d . . . 1 . .
C C1 0.33183(14) 0.6575(7) 0.51715(19) 0.0314(13) Uani d . . . 1 . .
C C2 0.29602(13) 0.5931(7) 0.5063(2) 0.0303(13) Uani d . . . 1 . .
C C4 0.30579(14) 0.5297(7) 0.4401(2) 0.0337(13) Uani d . . . 1 . .
C C5 0.34272(14) 0.4347(7) 0.40895(19) 0.0321(13) Uani d . . . 1 . .
C C6 0.35944(15) 0.3050(7) 0.39275(19) 0.0353(14) Uani d . . . 1 . .
C C7 0.39787(14) 0.3243(7) 0.42187(19) 0.0314(13) Uani d . . . 1 . .
C C8 0.40469(14) 0.4665(7) 0.45605(19) 0.0305(13) Uani d . . . 1 . .
C C9 0.43123(13) 0.5950(6) 0.53526(19) 0.0280(12) Uani d . . . 1 . .
C C10 0.45439(13) 0.6049(6) 0.59082(19) 0.0293(13) Uani d . . . 1 . .
C C11 0.43197(13) 0.6674(7) 0.60923(19) 0.0301(13) Uani d . . . 1 . .
C C12 0.39462(14) 0.6912(6) 0.56487(19) 0.0309(13) Uani d . . . 1 . .
C C13 0.28170(14) 0.6024(7) 0.5411(2) 0.0340(13) Uani d . . . 1 . .
H H13 0.259 0.5454 0.5312 0.041 Uiso calc U . R 1 . .
C C14 0.29759(15) 0.6834(7) 0.5851(2) 0.0393(14) Uani d . . . 1 . .
H H14 0.32 0.7447 0.5955 0.047 Uiso calc U . R 1 . .
C C15 0.28154(17) 0.6811(8) 0.6182(2) 0.0462(16) Uani d . . . 1 . .
C C16 0.2905(2) 0.7700(13) 0.6981(3) 0.101(3) Uani d . . . 1 . .
H H16A 0.2684 0.8428 0.684 0.152 Uiso calc U . R 1 . .
H H16B 0.3098 0.818 0.7306 0.152 Uiso calc U . R 1 . .
H H16C 0.2841 0.6545 0.7038 0.152 Uiso calc U . R 1 . .
C C17 0.28004(13) 0.5130(7) 0.45891(19) 0.0325(13) Uani d . . . 1 . .
C C18 0.24503(14) 0.4230(7) 0.4346(2) 0.0392(14) Uani d . . . 1 . .
H H18 0.2318 0.4232 0.4524 0.047 Uiso calc U . R 1 . .
C C19 0.22928(15) 0.3408(9) 0.3906(2) 0.0527(17) Uani d . . . 1 . .
H H19 0.2416 0.3303 0.3715 0.063 Uiso calc U . R 1 . .
C C20 0.19199(17) 0.2648(9) 0.3711(3) 0.0599(19) Uani d . . . 1 . .
C C21 0.1412(2) 0.1286(14) 0.3032(3) 0.125(4) Uani d . . . 1 . .
H H21A 0.1418 0.0319 0.3242 0.187 Uiso calc U . R 1 . .
H H21B 0.1325 0.0891 0.2682 0.187 Uiso calc U . R 1 . .
H H21C 0.1243 0.2167 0.3028 0.187 Uiso calc U . R 1 . .
C C22 0.34091(16) 0.1594(8) 0.3579(2) 0.0434(15) Uani d . . . 1 . .
H H22 0.357 0.0755 0.3568 0.052 Uiso calc U . R 1 . .
C C23 0.30635(17) 0.1310(9) 0.3291(2) 0.0534(17) Uani d . . . 1 . .
H H23 0.2893 0.2129 0.3285 0.064 Uiso calc U . R 1 . .
C C24 0.2914(2) -0.0235(9) 0.2965(3) 0.0530(17) Uani d . . . 1 . .
C C25 0.3033(2) -0.2901(12) 0.2729(4) 0.120(4) Uani d . . . 1 . .
H H25A 0.2857 -0.3432 0.2812 0.18 Uiso calc U . R 1 . .
H H25B 0.324 -0.3686 0.2821 0.18 Uiso calc U . R 1 . .
H H25C 0.2908 -0.2653 0.2362 0.18 Uiso calc U . R 1 . .
C C26 0.42593(15) 0.2206(7) 0.4196(2) 0.0356(14) Uani d . . . 1 . .
H H26 0.4175 0.1413 0.3922 0.043 Uiso calc U . R 1 . .
C C27 0.46182(16) 0.2262(7) 0.4519(2) 0.0405(15) Uani d . . . 1 . .
H H27 0.4705 0.2997 0.4807 0.049 Uiso calc U . R 1 . .
C C28 0.48933(18) 0.1265(7) 0.4463(2) 0.0407(15) Uani d . . . 1 . .
C C29 0.50119(17) -0.0440(9) 0.3924(3) 0.0613(19) Uani d . . . 1 . .
H H29A 0.5193 0.038 0.3933 0.092 Uiso calc U . R 1 . .
H H29B 0.4883 -0.0998 0.3588 0.092 Uiso calc U . R 1 . .
H H29C 0.514 -0.1306 0.419 0.092 Uiso calc U . R 1 . .
C C30 0.49179(13) 0.5494(7) 0.6205(2) 0.0345(13) Uani d . . . 1 . .
H H30 0.5036 0.5617 0.6565 0.041 Uiso calc U . R 1 . .
C C31 0.51145(14) 0.4812(7) 0.6012(2) 0.0369(14) Uani d . . . 1 . .
H H31 0.5006 0.4752 0.5651 0.044 Uiso calc U . R 1 . .
C C32 0.54909(16) 0.4154(8) 0.6336(3) 0.0463(16) Uani d . . . 1 . .
C C33 0.59750(17) 0.2644(9) 0.6321(3) 0.072(2) Uani d . . . 1 . .
H H33A 0.6163 0.3528 0.6502 0.107 Uiso calc U . R 1 . .
H H33B 0.6025 0.2061 0.6075 0.107 Uiso calc U . R 1 . .
H H33C 0.5982 0.1811 0.6568 0.107 Uiso calc U . R 1 . .
C C34 0.44216(14) 0.6957(7) 0.6614(2) 0.0346(14) Uani d . . . 1 . .
H H34 0.4672 0.6747 0.6869 0.041 Uiso calc U . R 1 . .
C C35 0.41907(16) 0.7494(8) 0.6766(2) 0.0486(16) Uani d . . . 1 . .
H H35 0.3938 0.7685 0.6516 0.058 Uiso calc U . R 1 . .
C C36 0.43100(18) 0.7804(9) 0.7304(2) 0.0566(18) Uani d . . . 1 . .
C C37 0.4093(2) 0.8594(14) 0.7856(3) 0.111(3) Uani d . . . 1 . .
H H37A 0.4192 0.7563 0.8066 0.166 Uiso calc U . R 1 . .
H H37B 0.3863 0.8938 0.7844 0.166 Uiso calc U . R 1 . .
H H37C 0.4275 0.9521 0.8004 0.166 Uiso calc U . R 1 . .
C C38 0.36482(14) 0.9853(7) 0.4760(2) 0.0349(14) Uani d . . . 1 . .
C C39 0.33263(15) 1.0397(7) 0.4738(2) 0.0426(15) Uani d . . . 1 . .
H H39 0.3094 0.9916 0.4494 0.051 Uiso calc U . R 1 . .
C C40 0.33436(18) 1.1643(8) 0.5072(3) 0.0524(17) Uani d . . . 1 . .
H H40 0.3123 1.1994 0.5065 0.063 Uiso calc U . R 1 . .
C C41 0.36747(18) 1.2380(8) 0.5412(3) 0.0516(17) Uani d . . . 1 . .
H H41 0.3683 1.323 0.5643 0.062 Uiso calc U . R 1 . .
C C42 0.39935(17) 1.1899(7) 0.5423(2) 0.0463(16) Uani d . . . 1 . .
H H42 0.4222 1.2436 0.5654 0.056 Uiso calc U . R 1 . .
C C43 0.39845(15) 1.0629(7) 0.5097(2) 0.0389(14) Uani d . . . 1 . .
H H43 0.4206 1.0292 0.5103 0.047 Uiso calc U . R 1 . .
N N1 0.33341(11) 0.6340(5) 0.47390(16) 0.0320(11) Uani d . . . 1 . .
N N2 0.30902(11) 0.4383(6) 0.40464(15) 0.0350(11) Uani d . . . 1 . .
N N3 0.37129(11) 0.5382(5) 0.44176(15) 0.0303(11) Uani d . . . 1 . .
N N4 0.43568(11) 0.5034(5) 0.50108(15) 0.0311(11) Uani d . . . 1 . .
N N5 0.39823(10) 0.6655(5) 0.52331(15) 0.0272(10) Uani d . . . 1 . .
N N6 0.36177(11) 0.6993(5) 0.56255(15) 0.0291(10) Uani d . . . 1 . .
O O1 0.30384(11) 0.7622(6) 0.66256(16) 0.0645(13) Uani d . . . 1 . .
O O2 0.25261(12) 0.6186(7) 0.60850(16) 0.0704(14) Uani d . . . 1 . .
O O3 0.17858(12) 0.2007(8) 0.3248(2) 0.099(2) Uani d . . . 1 . .
O O4 0.17626(13) 0.2601(8) 0.3936(2) 0.0932(19) Uani d . . . 1 . .
O O5 0.31734(12) -0.1306(7) 0.30184(19) 0.0835(17) Uani d . . . 1 . .
O O6 0.25989(14) -0.0498(6) 0.2696(2) 0.0818(16) Uani d . . . 1 . .
O O7 0.47453(10) 0.0452(5) 0.40122(15) 0.0487(11) Uani d . . . 1 . .
O O8 0.52146(11) 0.1223(5) 0.47772(16) 0.0507(11) Uani d . . . 1 . .
O O9 0.56145(11) 0.3425(5) 0.60529(16) 0.0539(11) Uani d . . . 1 . .
O O10 0.56649(12) 0.4199(7) 0.67935(19) 0.0862(17) Uani d . . . 1 . .
O O11 0.40182(11) 0.8244(7) 0.73490(16) 0.0803(16) Uani d . . . 1 . .
O O12 0.46172(12) 0.7695(7) 0.76567(16) 0.0740(15) Uani d . . . 1 . .
O O13 0.36444(9) 0.8484(5) 0.44643(13) 0.0365(9) Uani d . . . 1 . .
Cl Cl1 0.44907(8) 0.2227(4) 0.67949(11) 0.1008(10) Uani d . P . 0.75 . .
C C44 0.4807(2) 0.229(2) 0.7429(6) 0.190(10) Uani d U P D 0.75 . .
H H44A 0.4759 0.3333 0.7574 0.228 Uiso calc U P R 0.75 . .
H H44B 0.4763 0.1293 0.7593 0.228 Uiso calc U P R 0.75 . .

loop_
_atom_site_aniso_label
_atom_site_aniso_U_11
_atom_site_aniso_U_22
_atom_site_aniso_U_33
_atom_site_aniso_U_12
_atom_site_aniso_U_13
_atom_site_aniso_U_23
B1 0.039(4) 0.027(4) 0.031(4) 0.003(3) 0.020(3) 0.002(3)
C1 0.037(3) 0.029(3) 0.030(3) 0.007(3) 0.018(3) -0.001(3)
C2 0.022(3) 0.034(3) 0.035(3) 0.003(2) 0.015(2) 0.002(3)
C4 0.027(3) 0.039(4) 0.030(3) 0.000(3) 0.010(3) 0.001(3)
C5 0.029(3) 0.038(3) 0.029(3) -0.003(3) 0.014(3) -0.003(3)
C6 0.041(3) 0.038(4) 0.028(3) -0.006(3) 0.019(3) -0.004(3)
C7 0.037(3) 0.027(3) 0.033(3) -0.007(3) 0.020(3) -0.003(3)
C8 0.034(3) 0.033(3) 0.031(3) 0.001(3) 0.022(3) 0.001(3)
C9 0.022(3) 0.027(3) 0.038(3) -0.005(2) 0.017(3) -0.001(3)
C10 0.031(3) 0.029(3) 0.033(3) -0.006(2) 0.019(3) -0.002(2)
C11 0.031(3) 0.028(3) 0.033(3) -0.005(2) 0.017(3) -0.006(3)
C12 0.039(3) 0.026(3) 0.029(3) 0.000(2) 0.018(3) 0.000(2)
C13 0.023(3) 0.043(4) 0.040(4) 0.005(3) 0.018(3) 0.003(3)
C14 0.033(3) 0.054(4) 0.039(4) 0.001(3) 0.024(3) -0.003(3)
C15 0.033(4) 0.066(5) 0.042(4) 0.006(3) 0.021(3) 0.000(3)
C16 0.097(6) 0.173(9) 0.055(5) -0.025(6) 0.054(5) -0.032(5)
C17 0.027(3) 0.037(4) 0.031(3) 0.003(3) 0.013(3) 0.002(3)
C18 0.030(3) 0.049(4) 0.035(4) 0.005(3) 0.014(3) 0.000(3)
C19 0.035(3) 0.080(5) 0.046(4) -0.006(3) 0.022(3) -0.015(4)
C20 0.034(4) 0.080(5) 0.063(5) -0.009(4) 0.023(4) -0.016(4)
C21 0.059(5) 0.176(10) 0.101(7) -0.053(6) 0.012(5) -0.061(7)
C22 0.041(4) 0.059(4) 0.034(3) -0.010(3) 0.022(3) -0.005(3)
C23 0.043(4) 0.060(5) 0.052(4) 0.005(3) 0.021(3) -0.006(4)
C24 0.047(4) 0.056(5) 0.059(5) -0.013(4) 0.028(4) -0.012(4)
C25 0.069(5) 0.112(8) 0.139(8) 0.002(5) 0.022(5) -0.082(7)
C26 0.043(4) 0.036(4) 0.038(3) -0.004(3) 0.028(3) -0.004(3)
C27 0.041(4) 0.040(4) 0.042(4) 0.003(3) 0.022(3) -0.007(3)
C28 0.046(4) 0.039(4) 0.042(4) -0.005(3) 0.026(3) -0.002(3)
C29 0.059(4) 0.058(5) 0.088(5) 0.004(4) 0.052(4) -0.015(4)
C30 0.027(3) 0.044(4) 0.033(3) 0.000(3) 0.016(3) 0.002(3)
C31 0.028(3) 0.042(4) 0.042(3) 0.000(3) 0.019(3) 0.005(3)
C32 0.040(4) 0.055(4) 0.048(4) 0.003(3) 0.024(3) 0.004(3)
C33 0.054(4) 0.076(5) 0.105(6) 0.032(4) 0.055(4) 0.037(4)
C34 0.027(3) 0.044(4) 0.031(3) 0.000(3) 0.014(3) -0.005(3)
C35 0.037(3) 0.076(5) 0.028(3) 0.003(3) 0.012(3) -0.008(3)
C36 0.035(4) 0.092(6) 0.045(4) -0.001(4) 0.021(3) -0.008(4)
C37 0.089(6) 0.206(11) 0.057(5) 0.003(6) 0.051(5) -0.038(6)
C38 0.035(3) 0.035(4) 0.039(3) 0.003(3) 0.021(3) 0.012(3)
C39 0.037(3) 0.039(4) 0.047(4) 0.004(3) 0.017(3) 0.006(3)
C40 0.055(4) 0.042(4) 0.072(5) 0.015(3) 0.040(4) 0.009(4)
C41 0.059(5) 0.030(4) 0.070(5) 0.000(3) 0.036(4) -0.003(3)
C42 0.057(4) 0.034(4) 0.058(4) -0.014(3) 0.036(3) -0.003(3)
C43 0.034(3) 0.044(4) 0.049(4) 0.000(3) 0.028(3) 0.009(3)
N1 0.026(2) 0.038(3) 0.034(3) -0.001(2) 0.017(2) -0.002(2)
N2 0.032(3) 0.043(3) 0.031(3) -0.003(2) 0.017(2) -0.002(2)
N3 0.027(2) 0.036(3) 0.031(3) 0.000(2) 0.016(2) -0.001(2)
N4 0.032(2) 0.036(3) 0.029(3) -0.006(2) 0.018(2) -0.005(2)
N5 0.028(3) 0.026(3) 0.031(3) -0.003(2) 0.017(2) -0.001(2)
N6 0.026(3) 0.031(3) 0.034(3) 0.002(2) 0.017(2) 0.000(2)
O1 0.054(3) 0.104(4) 0.045(3) -0.010(3) 0.032(2) -0.018(3)
O2 0.047(3) 0.115(4) 0.061(3) -0.011(3) 0.036(2) -0.007(3)
O3 0.045(3) 0.160(6) 0.072(4) -0.035(3) 0.016(3) -0.059(4)
O4 0.054(3) 0.148(5) 0.084(4) -0.044(3) 0.040(3) -0.041(4)
O5 0.045(3) 0.103(4) 0.086(4) -0.013(3) 0.020(3) -0.057(3)
O6 0.057(3) 0.074(4) 0.093(4) -0.009(3) 0.022(3) -0.023(3)
O7 0.044(2) 0.054(3) 0.055(3) -0.001(2) 0.031(2) -0.013(2)
O8 0.039(3) 0.054(3) 0.058(3) 0.003(2) 0.023(2) -0.002(2)
O9 0.049(3) 0.055(3) 0.072(3) 0.018(2) 0.041(2) 0.011(2)
O10 0.051(3) 0.146(5) 0.047(3) 0.040(3) 0.013(2) 0.006(3)
O11 0.043(3) 0.157(5) 0.043(3) 0.004(3) 0.023(2) -0.027(3)
O12 0.047(3) 0.135(5) 0.038(3) 0.001(3) 0.020(2) -0.003(3)
O13 0.042(2) 0.036(2) 0.036(2) 0.0034(18) 0.0226(18) 0.0026(19)
Cl1 0.107(2) 0.084(2) 0.0722(19) 0.0024(17) 0.0161(17) 0.0031(16)
C44 0.203(19) 0.206(17) 0.072(10) -0.073(13) 0.004(13) 0.014(11)

_geom_special_details            
;

All esds (except the esd in the dihedral angle between two l.s. planes)
are estimated using the full covariance matrix.  The cell esds are taken
into account individually in the estimation of esds in distances, angles
and torsion angles; correlations between esds in cell parameters are only
used when they are defined by crystal symmetry.  An approximate (isotropic)
treatment of cell esds is used for estimating esds involving l.s. planes.
;

loop_
_geom_bond_atom_site_label_1
_geom_bond_atom_site_label_2
_geom_bond_site_symmetry_2
_geom_bond_distance
_geom_bond_publ_flag
B1 O13 . 1.442(7) ?
B1 N3 . 1.493(7) ?
B1 N5 . 1.497(7) ?
B1 N1 . 1.506(7) ?
C1 N6 . 1.352(6) ?
C1 N1 . 1.356(6) ?
C1 C2 . 1.450(7) ?
C2 C17 . 1.389(7) ?
C2 C13 . 1.450(7) ?
C4 N2 . 1.350(6) ?
C4 N1 . 1.361(6) ?
C4 C17 . 1.455(7) ?
C5 N2 . 1.346(6) ?
C5 N3 . 1.367(6) ?
C5 C6 . 1.449(7) ?
C6 C7 . 1.396(7) ?
C6 C22 . 1.478(8) ?
C7 C8 . 1.446(7) ?
C7 C26 . 1.454(7) ?
C8 N3 . 1.356(6) ?
C8 N4 . 1.356(6) ?
C9 N4 . 1.346(6) ?
C9 N5 . 1.353(6) ?
C9 C10 . 1.460(7) ?
C10 C11 . 1.397(7) ?
C10 C30 . 1.421(7) ?
C11 C34 . 1.430(7) ?
C11 C12 . 1.470(7) ?
C12 N6 . 1.339(6) ?
C12 N5 . 1.355(6) ?
C13 C14 . 1.314(7) ?
C13 H13 . 0.95 ?
C14 C15 . 1.461(8) ?
C14 H14 . 0.95 ?
C15 O2 . 1.194(7) ?
C15 O1 . 1.345(7) ?
C16 O1 . 1.441(7) ?
C16 H16A . 0.98 ?
C16 H16B . 0.98 ?
C16 H16C . 0.98 ?
C17 C18 . 1.445(7) ?
C18 C19 . 1.318(7) ?
C18 H18 . 0.95 ?
C19 C20 . 1.483(8) ?
C19 H19 . 0.95 ?
C20 O4 . 1.160(7) ?
C20 O3 . 1.320(8) ?
C21 O3 . 1.469(8) ?
C21 H21A . 0.98 ?
C21 H21B . 0.98 ?
C21 H21C . 0.98 ?
C22 C23 . 1.274(7) ?
C22 H22 . 0.95 ?
C23 C24 . 1.484(9) ?
C23 H23 . 0.95 ?
C24 O6 . 1.163(7) ?
C24 O5 . 1.314(8) ?
C25 O5 . 1.465(9) ?
C25 H25A . 0.98 ?
C25 H25B . 0.98 ?
C25 H25C . 0.98 ?
C26 C27 . 1.314(7) ?
C26 H26 . 0.95 ?
C27 C28 . 1.466(8) ?
C27 H27 . 0.95 ?
C28 O8 . 1.192(6) ?
C28 O7 . 1.340(7) ?
C29 O7 . 1.448(6) ?
C29 H29A . 0.98 ?
C29 H29B . 0.98 ?
C29 H29C . 0.98 ?
C30 C31 . 1.334(7) ?
C30 H30 . 0.95 ?
C31 C32 . 1.464(8) ?
C31 H31 . 0.95 ?
C32 O10 . 1.198(7) ?
C32 O9 . 1.330(7) ?
C33 O9 . 1.437(7) ?
C33 H33A . 0.98 ?
C33 H33B . 0.98 ?
C33 H33C . 0.98 ?
C34 C35 . 1.329(7) ?
C34 H34 . 0.95 ?
C35 C36 . 1.463(8) ?
C35 H35 . 0.95 ?
C36 O12 . 1.189(7) ?
C36 O11 . 1.338(7) ?
C37 O11 . 1.430(7) ?
C37 H37A . 0.98 ?
C37 H37B . 0.98 ?
C37 H37C . 0.98 ?
C38 C39 . 1.378(7) ?
C38 O13 . 1.390(6) ?
C38 C43 . 1.392(7) ?
C39 C40 . 1.379(8) ?
C39 H39 . 0.95 ?
C40 C41 . 1.368(9) ?
C40 H40 . 0.95 ?
C41 C42 . 1.368(8) ?
C41 H41 . 0.95 ?
C42 C43 . 1.386(8) ?
C42 H42 . 0.95 ?
C43 H43 . 0.95 ?
Cl1 C44 . 1.696(14) ?
C44 C44 2_656 1.447(18) ?
C44 H44A . 0.99 ?
C44 H44B . 0.99 ?

loop_
_geom_angle_atom_site_label_1
_geom_angle_atom_site_label_2
_geom_angle_atom_site_label_3
_geom_angle_site_symmetry_1
_geom_angle_site_symmetry_3
_geom_angle
_geom_angle_publ_flag
O13 B1 N3 . . 113.3(4) ?
O13 B1 N5 . . 115.0(5) ?
N3 B1 N5 . . 104.0(4) ?
O13 B1 N1 . . 116.2(4) ?
N3 B1 N1 . . 103.6(4) ?
N5 B1 N1 . . 103.3(4) ?
N6 C1 N1 . . 123.0(4) ?
N6 C1 C2 . . 129.4(5) ?
N1 C1 C2 . . 106.3(4) ?
C17 C2 C1 . . 107.1(4) ?
C17 C2 C13 . . 127.8(5) ?
C1 C2 C13 . . 125.0(5) ?
N2 C4 N1 . . 121.9(5) ?
N2 C4 C17 . . 130.8(5) ?
N1 C4 C17 . . 105.8(4) ?
N2 C5 N3 . . 123.0(5) ?
N2 C5 C6 . . 129.8(5) ?
N3 C5 C6 . . 105.5(4) ?
C7 C6 C5 . . 107.9(5) ?
C7 C6 C22 . . 123.8(5) ?
C5 C6 C22 . . 127.7(5) ?
C6 C7 C8 . . 106.5(4) ?
C6 C7 C26 . . 127.4(5) ?
C8 C7 C26 . . 126.1(5) ?
N3 C8 N4 . . 122.7(4) ?
N3 C8 C7 . . 106.8(4) ?
N4 C8 C7 . . 128.8(5) ?
N4 C9 N5 . . 121.8(4) ?
N4 C9 C10 . . 130.2(5) ?
N5 C9 C10 . . 106.3(4) ?
C11 C10 C30 . . 126.8(5) ?
C11 C10 C9 . . 106.9(4) ?
C30 C10 C9 . . 126.2(4) ?
C10 C11 C34 . . 127.5(5) ?
C10 C11 C12 . . 107.2(4) ?
C34 C11 C12 . . 125.3(4) ?
N6 C12 N5 . . 123.2(5) ?
N6 C12 C11 . . 129.9(4) ?
N5 C12 C11 . . 105.5(4) ?
C14 C13 C2 . . 125.3(5) ?
C14 C13 H13 . . 117.4 ?
C2 C13 H13 . . 117.3 ?
C13 C14 C15 . . 121.3(5) ?
C13 C14 H14 . . 119.4 ?
C15 C14 H14 . . 119.4 ?
O2 C15 O1 . . 123.0(5) ?
O2 C15 C14 . . 126.3(6) ?
O1 C15 C14 . . 110.7(5) ?
O1 C16 H16A . . 109.5 ?
O1 C16 H16B . . 109.5 ?
H16A C16 H16B . . 109.5 ?
O1 C16 H16C . . 109.5 ?
H16A C16 H16C . . 109.5 ?
H16B C16 H16C . . 109.5 ?
C2 C17 C18 . . 125.6(5) ?
C2 C17 C4 . . 107.4(4) ?
C18 C17 C4 . . 126.9(5) ?
C19 C18 C17 . . 127.9(5) ?
C19 C18 H18 . . 116.0 ?
C17 C18 H18 . . 116.0 ?
C18 C19 C20 . . 119.0(6) ?
C18 C19 H19 . . 120.5 ?
C20 C19 H19 . . 120.5 ?
O4 C20 O3 . . 123.3(6) ?
O4 C20 C19 . . 124.9(7) ?
O3 C20 C19 . . 111.8(6) ?
O3 C21 H21A . . 109.5 ?
O3 C21 H21B . . 109.5 ?
H21A C21 H21B . . 109.5 ?
O3 C21 H21C . . 109.5 ?
H21A C21 H21C . . 109.5 ?
H21B C21 H21C . . 109.5 ?
C23 C22 C6 . . 128.9(6) ?
C23 C22 H22 . . 115.6 ?
C6 C22 H22 . . 115.6 ?
C22 C23 C24 . . 123.3(6) ?
C22 C23 H23 . . 118.3 ?
C24 C23 H23 . . 118.3 ?
O6 C24 O5 . . 123.0(6) ?
O6 C24 C23 . . 124.0(7) ?
O5 C24 C23 . . 113.0(6) ?
O5 C25 H25A . . 109.5 ?
O5 C25 H25B . . 109.5 ?
H25A C25 H25B . . 109.5 ?
O5 C25 H25C . . 109.5 ?
H25A C25 H25C . . 109.5 ?
H25B C25 H25C . . 109.5 ?
C27 C26 C7 . . 126.2(5) ?
C27 C26 H26 . . 116.9 ?
C7 C26 H26 . . 116.9 ?
C26 C27 C28 . . 124.3(5) ?
C26 C27 H27 . . 117.9 ?
C28 C27 H27 . . 117.9 ?
O8 C28 O7 . . 123.8(5) ?
O8 C28 C27 . . 123.7(6) ?
O7 C28 C27 . . 112.5(5) ?
O7 C29 H29A . . 109.5 ?
O7 C29 H29B . . 109.5 ?
H29A C29 H29B . . 109.5 ?
O7 C29 H29C . . 109.5 ?
H29A C29 H29C . . 109.5 ?
H29B C29 H29C . . 109.5 ?
C31 C30 C10 . . 124.6(5) ?
C31 C30 H30 . . 117.7 ?
C10 C30 H30 . . 117.7 ?
C30 C31 C32 . . 122.5(5) ?
C30 C31 H31 . . 118.8 ?
C32 C31 H31 . . 118.8 ?
O10 C32 O9 . . 123.4(5) ?
O10 C32 C31 . . 125.8(6) ?
O9 C32 C31 . . 110.7(5) ?
O9 C33 H33A . . 109.5 ?
O9 C33 H33B . . 109.5 ?
H33A C33 H33B . . 109.5 ?
O9 C33 H33C . . 109.5 ?
H33A C33 H33C . . 109.5 ?
H33B C33 H33C . . 109.5 ?
C35 C34 C11 . . 124.6(5) ?
C35 C34 H34 . . 117.7 ?
C11 C34 H34 . . 117.7 ?
C34 C35 C36 . . 122.6(5) ?
C34 C35 H35 . . 118.7 ?
C36 C35 H35 . . 118.7 ?
O12 C36 O11 . . 123.5(6) ?
O12 C36 C35 . . 126.6(6) ?
O11 C36 C35 . . 109.8(5) ?
O11 C37 H37A . . 109.5 ?
O11 C37 H37B . . 109.5 ?
H37A C37 H37B . . 109.5 ?
O11 C37 H37C . . 109.5 ?
H37A C37 H37C . . 109.5 ?
H37B C37 H37C . . 109.5 ?
C39 C38 O13 . . 120.7(5) ?
C39 C38 C43 . . 120.1(5) ?
O13 C38 C43 . . 119.1(5) ?
C38 C39 C40 . . 119.4(6) ?
C38 C39 H39 . . 120.3 ?
C40 C39 H39 . . 120.3 ?
C41 C40 C39 . . 120.7(6) ?
C41 C40 H40 . . 119.7 ?
C39 C40 H40 . . 119.7 ?
C40 C41 C42 . . 120.2(6) ?
C40 C41 H41 . . 119.9 ?
C42 C41 H41 . . 119.9 ?
C41 C42 C43 . . 120.2(6) ?
C41 C42 H42 . . 119.9 ?
C43 C42 H42 . . 119.9 ?
C42 C43 C38 . . 119.2(5) ?
C42 C43 H43 . . 120.4 ?
C38 C43 H43 . . 120.4 ?
C1 N1 C4 . . 111.9(4) ?
C1 N1 B1 . . 122.6(4) ?
C4 N1 B1 . . 124.1(4) ?
C5 N2 C4 . . 116.8(4) ?
C8 N3 C5 . . 111.6(4) ?
C8 N3 B1 . . 122.9(4) ?
C5 N3 B1 . . 123.3(4) ?
C9 N4 C8 . . 117.0(4) ?
C9 N5 C12 . . 112.7(4) ?
C9 N5 B1 . . 123.7(4) ?
C12 N5 B1 . . 122.8(4) ?
C12 N6 C1 . . 116.1(4) ?
C15 O1 C16 . . 115.5(5) ?
C20 O3 C21 . . 113.9(6) ?
C24 O5 C25 . . 114.3(5) ?
C28 O7 C29 . . 114.4(4) ?
C32 O9 C33 . . 117.0(5) ?
C36 O11 C37 . . 116.2(5) ?
C38 O13 B1 . . 113.0(4) ?
C44 C44 Cl1 2_656 . 116.8(16) ?
C44 C44 H44A 2_656 . 108.1 ?
Cl1 C44 H44A . . 108.1 ?
C44 C44 H44B 2_656 . 108.1 ?
Cl1 C44 H44B . . 108.1 ?
H44A C44 H44B . . 107.3 ?

loop_
_geom_torsion_atom_site_label_1
_geom_torsion_atom_site_label_2
_geom_torsion_atom_site_label_3
_geom_torsion_atom_site_label_4
_geom_torsion_site_symmetry_1
_geom_torsion_site_symmetry_2
_geom_torsion_site_symmetry_3
_geom_torsion_site_symmetry_4
_geom_torsion
_geom_torsion_publ_flag
N6 C1 C2 C17 . . . . -158.8(5) ?
N1 C1 C2 C17 . . . . 7.9(6) ?
N6 C1 C2 C13 . . . . 17.3(9) ?
N1 C1 C2 C13 . . . . -176.1(5) ?
N2 C5 C6 C7 . . . . -157.4(5) ?
N3 C5 C6 C7 . . . . 7.7(6) ?
N2 C5 C6 C22 . . . . 13.7(9) ?
N3 C5 C6 C22 . . . . 178.8(5) ?
C5 C6 C7 C8 . . . . 0.0(6) ?
C22 C6 C7 C8 . . . . -171.6(5) ?
C5 C6 C7 C26 . . . . 178.7(5) ?
C22 C6 C7 C26 . . . . 7.2(8) ?
C6 C7 C8 N3 . . . . -7.8(5) ?
C26 C7 C8 N3 . . . . 173.4(5) ?
C6 C7 C8 N4 . . . . 157.6(5) ?
C26 C7 C8 N4 . . . . -21.1(8) ?
N4 C9 C10 C11 . . . . -159.7(5) ?
N5 C9 C10 C11 . . . . 5.7(5) ?
N4 C9 C10 C30 . . . . 16.1(8) ?
N5 C9 C10 C30 . . . . -178.6(5) ?
C30 C10 C11 C34 . . . . 2.9(9) ?
C9 C10 C11 C34 . . . . 178.7(5) ?
C30 C10 C11 C12 . . . . -174.2(5) ?
C9 C10 C11 C12 . . . . 1.6(5) ?
C10 C11 C12 N6 . . . . 158.2(5) ?
C34 C11 C12 N6 . . . . -18.9(9) ?
C10 C11 C12 N5 . . . . -8.2(5) ?
C34 C11 C12 N5 . . . . 174.6(5) ?
C17 C2 C13 C14 . . . . -178.4(5) ?
C1 C2 C13 C14 . . . . 6.4(9) ?
C2 C13 C14 C15 . . . . -178.1(5) ?
C13 C14 C15 O2 . . . . -4.9(10) ?
C13 C14 C15 O1 . . . . 175.7(5) ?
C1 C2 C17 C18 . . . . 176.6(5) ?
C13 C2 C17 C18 . . . . 0.7(9) ?
C1 C2 C17 C4 . . . . -0.7(6) ?
C13 C2 C17 C4 . . . . -176.7(5) ?
N2 C4 C17 C2 . . . . 159.0(5) ?
N1 C4 C17 C2 . . . . -6.6(6) ?
N2 C4 C17 C18 . . . . -18.3(9) ?
N1 C4 C17 C18 . . . . 176.1(5) ?
C2 C17 C18 C19 . . . . -177.7(6) ?
C4 C17 C18 C19 . . . . -0.9(10) ?
C17 C18 C19 C20 . . . . -176.6(6) ?
C18 C19 C20 O4 . . . . -6.3(11) ?
C18 C19 C20 O3 . . . . 174.3(6) ?
C7 C6 C22 C23 . . . . -178.7(6) ?
C5 C6 C22 C23 . . . . 11.5(10) ?
C6 C22 C23 C24 . . . . -178.7(6) ?
C22 C23 C24 O6 . . . . -179.1(7) ?
C22 C23 C24 O5 . . . . 2.4(9) ?
C6 C7 C26 C27 . . . . -170.2(6) ?
C8 C7 C26 C27 . . . . 8.3(9) ?
C7 C26 C27 C28 . . . . -176.1(5) ?
C26 C27 C28 O8 . . . . -173.9(6) ?
C26 C27 C28 O7 . . . . 8.1(8) ?
C11 C10 C30 C31 . . . . 175.9(5) ?
C9 C10 C30 C31 . . . . 0.9(9) ?
C10 C30 C31 C32 . . . . -175.8(5) ?
C30 C31 C32 O10 . . . . -2.5(10) ?
C30 C31 C32 O9 . . . . 175.1(5) ?
C10 C11 C34 C35 . . . . -177.3(6) ?
C12 C11 C34 C35 . . . . -0.7(9) ?
C11 C34 C35 C36 . . . . -178.5(6) ?
C34 C35 C36 O12 . . . . 3.4(12) ?
C34 C35 C36 O11 . . . . -176.7(6) ?
O13 C38 C39 C40 . . . . 173.5(5) ?
C43 C38 C39 C40 . . . . -3.7(8) ?
C38 C39 C40 C41 . . . . 2.1(9) ?
C39 C40 C41 C42 . . . . 0.6(9) ?
C40 C41 C42 C43 . . . . -1.7(9) ?
C41 C42 C43 C38 . . . . 0.0(8) ?
C39 C38 C43 C42 . . . . 2.7(8) ?
O13 C38 C43 C42 . . . . -174.6(5) ?
N6 C1 N1 C4 . . . . 155.0(5) ?
C2 C1 N1 C4 . . . . -12.7(6) ?
N6 C1 N1 B1 . . . . -12.1(8) ?
C2 C1 N1 B1 . . . . -179.8(4) ?
N2 C4 N1 C1 . . . . -155.0(5) ?
C17 C4 N1 C1 . . . . 12.2(6) ?
N2 C4 N1 B1 . . . . 11.9(8) ?
C17 C4 N1 B1 . . . . 179.1(4) ?
O13 B1 N1 C1 . . . . -97.0(6) ?
N3 B1 N1 C1 . . . . 138.0(5) ?
N5 B1 N1 C1 . . . . 29.8(6) ?
O13 B1 N1 C4 . . . . 97.4(6) ?
N3 B1 N1 C4 . . . . -27.6(6) ?
N5 B1 N1 C4 . . . . -135.8(5) ?
N3 C5 N2 C4 . . . . -10.4(7) ?
C6 C5 N2 C4 . . . . 152.4(5) ?
N1 C4 N2 C5 . . . . 9.5(7) ?
C17 C4 N2 C5 . . . . -154.1(5) ?
N4 C8 N3 C5 . . . . -153.2(5) ?
C7 C8 N3 C5 . . . . 13.3(5) ?
N4 C8 N3 B1 . . . . 10.4(7) ?
C7 C8 N3 B1 . . . . 176.9(4) ?
N2 C5 N3 C8 . . . . 153.2(5) ?
C6 C5 N3 C8 . . . . -13.1(5) ?
N2 C5 N3 B1 . . . . -10.3(8) ?
C6 C5 N3 B1 . . . . -176.7(5) ?
O13 B1 N3 C8 . . . . 98.1(6) ?
N5 B1 N3 C8 . . . . -27.4(6) ?
N1 B1 N3 C8 . . . . -135.1(5) ?
O13 B1 N3 C5 . . . . -100.2(6) ?
N5 B1 N3 C5 . . . . 134.3(5) ?
N1 B1 N3 C5 . . . . 26.6(6) ?
N5 C9 N4 C8 . . . . -7.9(7) ?
C10 C9 N4 C8 . . . . 155.5(5) ?
N3 C8 N4 C9 . . . . 9.9(7) ?
C7 C8 N4 C9 . . . . -153.4(5) ?
N4 C9 N5 C12 . . . . 155.3(5) ?
C10 C9 N5 C12 . . . . -11.6(6) ?
N4 C9 N5 B1 . . . . -14.6(7) ?
C10 C9 N5 B1 . . . . 178.5(4) ?
N6 C12 N5 C9 . . . . -155.1(5) ?
C11 C12 N5 C9 . . . . 12.5(6) ?
N6 C12 N5 B1 . . . . 14.9(8) ?
C11 C12 N5 B1 . . . . -177.6(5) ?
O13 B1 N5 C9 . . . . -94.7(6) ?
N3 B1 N5 C9 . . . . 29.7(6) ?
N1 B1 N5 C9 . . . . 137.7(5) ?
O13 B1 N5 C12 . . . . 96.4(6) ?
N3 B1 N5 C12 . . . . -139.1(5) ?
N1 B1 N5 C12 . . . . -31.1(6) ?
N5 C12 N6 C1 . . . . 8.6(7) ?
C11 C12 N6 C1 . . . . -155.8(5) ?
N1 C1 N6 C12 . . . . -9.8(7) ?
C2 C1 N6 C12 . . . . 154.9(5) ?
O2 C15 O1 C16 . . . . -0.3(10) ?
C14 C15 O1 C16 . . . . 179.1(6) ?
O4 C20 O3 C21 . . . . 2.3(12) ?
C19 C20 O3 C21 . . . . -178.2(7) ?
O6 C24 O5 C25 . . . . -2.7(11) ?
C23 C24 O5 C25 . . . . 175.8(7) ?
O8 C28 O7 C29 . . . . -2.6(8) ?
C27 C28 O7 C29 . . . . 175.4(5) ?
O10 C32 O9 C33 . . . . 0.7(9) ?
C31 C32 O9 C33 . . . . -177.1(5) ?
O12 C36 O11 C37 . . . . 0.2(11) ?
C35 C36 O11 C37 . . . . -179.8(7) ?
C39 C38 O13 B1 . . . . -84.0(6) ?
C43 C38 O13 B1 . . . . 93.3(5) ?
N3 B1 O13 C38 . . . . -172.3(4) ?
N5 B1 O13 C38 . . . . -52.9(6) ?
N1 B1 O13 C38 . . . . 67.9(6) ?

loop_
_geom_hbond_atom_site_label_D
_geom_hbond_atom_site_label_H
_geom_hbond_atom_site_label_A
_geom_hbond_site_symmetry_A
_geom_hbond_distance_DH
_geom_hbond_distance_HA
_geom_hbond_distance_DA
_geom_hbond_angle_DHA
_geom_hbond_publ_flag
C43 H43 O8 5_666 0.95 2.55 3.483(7) 166.8 ?
C39 H39 O2 7_566 0.95 2.44 3.386(7) 174.5 ?
C35 H35 N6 . 0.95 2.39 3.079(7) 129.0 ?
C33 H33B O13 5_666 0.98 2.65 3.570(8) 156.7 ?
C31 H31 N4 . 0.95 2.42 3.093(7) 127.5 ?
C27 H27 N4 . 0.95 2.44 3.120(7) 128.8 ?
C25 H25A O6 4_545 0.98 2.38 3.052(10) 125.6 ?
C23 H23 N2 . 0.95 2.68 3.278(8) 121.6 ?
C19 H19 N2 . 0.95 2.61 3.227(7) 123.3 ?
C16 H16C O6 7_556 0.98 2.49 3.226(10) 132.0 ?
C14 H14 N6 . 0.95 2.43 3.082(6) 125.2 ?

_shelx_res_file                  
;


    02493_0m.res created by SHELXL-2014/7


TITL 02493_0m_a.res in C2/c
CELL  0.71073  41.7471   7.8119  30.2707   90.000  120.236   90.000
ZERR    8.000   0.0034   0.0007   0.0028    0.000    0.003    0.000
LATT 7
SYMM -X, Y, 1/2-Z
SFAC C  H  B  N  O  Cl
UNIT 342  292  8  48  104  6
L.S. 30
ACTA
BOND $H
FMAP 2
PLAN 3
EQIV $5   -x+1, y, -z+3/2
DFIX 1.54 C44 C44_$5
HTAB C43 O8_$3
HTAB C39 O2_$4
EQIV $4 -x+1/2, -y+3/2, -z+1
HTAB C35 N6
HTAB C33 O13_$3
EQIV $3 -x+1, -y+1, -z+1
HTAB C31 N4
HTAB C27 N4
HTAB C25 O6_$2
EQIV $2 -x+1/2, y-1/2, -z+1/2
HTAB C23 N2
HTAB C19 N2
HTAB C16 O6_$1
EQIV $1 -x+1/2, -y+1/2, -z+1
HTAB C14 N6
CONF
ISOR C44
TEMP -73.160
WGHT    0.121200
FVAR       0.05981
MOLE 1
B1    3    0.366581    0.684563    0.469723    11.00000    0.03892    0.02674 =
         0.03098    0.00178    0.02040    0.00308
C1    1    0.331831    0.657527    0.517146    11.00000    0.03741    0.02923 =
         0.02975   -0.00087    0.01842    0.00720
C2    1    0.296022    0.593097    0.506296    11.00000    0.02175    0.03399 =
         0.03545    0.00161    0.01461    0.00277
C4    1    0.305792    0.529750    0.440051    11.00000    0.02658    0.03890 =
         0.03032    0.00054    0.01029    0.00000
C5    1    0.342724    0.434657    0.408953    11.00000    0.02854    0.03762 =
         0.02950   -0.00317    0.01409   -0.00348
C6    1    0.359443    0.304992    0.392750    11.00000    0.04115    0.03840 =
         0.02836   -0.00387    0.01895   -0.00553
C7    1    0.397866    0.324250    0.421875    11.00000    0.03715    0.02724 =
         0.03259   -0.00284    0.01971   -0.00680
C8    1    0.404690    0.466507    0.456055    11.00000    0.03432    0.03256 =
         0.03146    0.00074    0.02154    0.00109
C9    1    0.431226    0.594986    0.535260    11.00000    0.02180    0.02731 =
         0.03806   -0.00104    0.01739   -0.00468
C10   1    0.454390    0.604897    0.590816    11.00000    0.03103    0.02873 =
         0.03253   -0.00220    0.01916   -0.00613
C11   1    0.431972    0.667358    0.609234    11.00000    0.03074    0.02767 =
         0.03321   -0.00571    0.01710   -0.00515
C12   1    0.394622    0.691201    0.564865    11.00000    0.03933    0.02596 =
         0.02861   -0.00017    0.01789   -0.00007
C13   1    0.281697    0.602443    0.541054    11.00000    0.02260    0.04308 =
         0.03953    0.00265    0.01811    0.00477
AFIX  43
H13   2    0.258974    0.545367    0.531184    11.00000   -1.20000
AFIX   0
C14   1    0.297595    0.683435    0.585079    11.00000    0.03271    0.05399 =
         0.03870   -0.00278    0.02356    0.00147
AFIX  43
H14   2    0.319952    0.744665    0.595548    11.00000   -1.20000
AFIX   0
C15   1    0.281544    0.681132    0.618246    11.00000    0.03310    0.06554 =
         0.04221   -0.00001    0.02056    0.00638
C16   1    0.290462    0.769986    0.698065    11.00000    0.09712    0.17275 =
         0.05482   -0.03229    0.05403   -0.02519
AFIX 137
H16A  2    0.268369    0.842848    0.683974    11.00000   -1.50000
H16B  2    0.309784    0.817954    0.730584    11.00000   -1.50000
H16C  2    0.284132    0.654463    0.703790    11.00000   -1.50000
AFIX   0
C17   1    0.280041    0.512955    0.458914    11.00000    0.02673    0.03699 =
         0.03111    0.00190    0.01254    0.00347
C18   1    0.245035    0.423003    0.434560    11.00000    0.02965    0.04878 =
         0.03543   -0.00034    0.01351    0.00543
AFIX  43
H18   2    0.231757    0.423161    0.452444    11.00000   -1.20000
AFIX   0
C19   1    0.229278    0.340753    0.390554    11.00000    0.03453    0.07978 =
         0.04642   -0.01539    0.02230   -0.00583
AFIX  43
H19   2    0.241633    0.330263    0.371550    11.00000   -1.20000
AFIX   0
C20   1    0.191990    0.264830    0.371139    11.00000    0.03404    0.08033 =
         0.06288   -0.01637    0.02264   -0.00898
C21   1    0.141157    0.128619    0.303202    11.00000    0.05922    0.17570 =
         0.10111   -0.06068    0.01150   -0.05327
AFIX 137
H21A  2    0.141760    0.031919    0.324232    11.00000   -1.50000
H21B  2    0.132459    0.089128    0.268233    11.00000   -1.50000
H21C  2    0.124281    0.216700    0.302754    11.00000   -1.50000
AFIX   0
C22   1    0.340912    0.159427    0.357882    11.00000    0.04149    0.05935 =
         0.03363   -0.00490    0.02206   -0.00985
AFIX  43
H22   2    0.356960    0.075528    0.356760    11.00000   -1.20000
AFIX   0
C23   1    0.306348    0.131009    0.329106    11.00000    0.04323    0.06045 =
         0.05249   -0.00573    0.02118    0.00486
AFIX  43
H23   2    0.289317    0.212909    0.328522    11.00000   -1.20000
AFIX   0
C24   1    0.291354   -0.023504    0.296468    11.00000    0.04654    0.05579 =
         0.05871   -0.01234    0.02791   -0.01269
C25   1    0.303320   -0.290129    0.272948    11.00000    0.06914    0.11175 =
         0.13893   -0.08205    0.02244    0.00158
AFIX 137
H25A  2    0.285697   -0.343184    0.281197    11.00000   -1.50000
H25B  2    0.324050   -0.368611    0.282071    11.00000   -1.50000
H25C  2    0.290829   -0.265336    0.236243    11.00000   -1.50000
AFIX   0
C26   1    0.425931    0.220616    0.419615    11.00000    0.04265    0.03627 =
         0.03775   -0.00371    0.02751   -0.00360
AFIX  43
H26   2    0.417519    0.141253    0.392209    11.00000   -1.20000
AFIX   0
C27   1    0.461819    0.226233    0.451855    11.00000    0.04089    0.03967 =
         0.04229   -0.00721    0.02185    0.00314
AFIX  43
H27   2    0.470509    0.299669    0.480662    11.00000   -1.20000
AFIX   0
C28   1    0.489329    0.126523    0.446262    11.00000    0.04600    0.03890 =
         0.04217   -0.00167    0.02589   -0.00534
C29   1    0.501190   -0.043988    0.392377    11.00000    0.05887    0.05781 =
         0.08779   -0.01543    0.05226    0.00421
AFIX 137
H29A  2    0.519276    0.038020    0.393282    11.00000   -1.50000
H29B  2    0.488294   -0.099800    0.358834    11.00000   -1.50000
H29C  2    0.514047   -0.130570    0.419031    11.00000   -1.50000
AFIX   0
C30   1    0.491786    0.549390    0.620451    11.00000    0.02683    0.04448 =
         0.03301    0.00158    0.01560   -0.00001
AFIX  43
H30   2    0.503616    0.561693    0.656526    11.00000   -1.20000
AFIX   0
C31   1    0.511454    0.481229    0.601191    11.00000    0.02824    0.04181 =
         0.04195    0.00499    0.01855   -0.00005
AFIX  43
H31   2    0.500627    0.475160    0.565105    11.00000   -1.20000
AFIX   0
C32   1    0.549090    0.415443    0.633572    11.00000    0.03966    0.05453 =
         0.04763    0.00404    0.02410    0.00293
C33   1    0.597504    0.264401    0.632066    11.00000    0.05411    0.07585 =
         0.10457    0.03738    0.05475    0.03197
AFIX 137
H33A  2    0.616329    0.352750    0.650157    11.00000   -1.50000
H33B  2    0.602538    0.206058    0.607536    11.00000   -1.50000
H33C  2    0.598225    0.181119    0.656763    11.00000   -1.50000
AFIX   0
C34   1    0.442157    0.695722    0.661367    11.00000    0.02721    0.04427 =
         0.03078   -0.00511    0.01352   -0.00031
AFIX  43
H34   2    0.467181    0.674685    0.686895    11.00000   -1.20000
AFIX   0
C35   1    0.419072    0.749443    0.676608    11.00000    0.03702    0.07580 =
         0.02764   -0.00765    0.01233    0.00316
AFIX  43
H35   2    0.393825    0.768478    0.651598    11.00000   -1.20000
AFIX   0
C36   1    0.431001    0.780423    0.730372    11.00000    0.03500    0.09178 =
         0.04467   -0.00783    0.02128   -0.00138
C37   1    0.409268    0.859408    0.785580    11.00000    0.08858    0.20588 =
         0.05735   -0.03819    0.05102    0.00335
AFIX 137
H37A  2    0.419165    0.756318    0.806640    11.00000   -1.50000
H37B  2    0.386272    0.893786    0.784396    11.00000   -1.50000
H37C  2    0.427475    0.952131    0.800439    11.00000   -1.50000
AFIX   0
C38   1    0.364815    0.985316    0.475984    11.00000    0.03478    0.03458 =
         0.03906    0.01184    0.02144    0.00343
C39   1    0.332627    1.039660    0.473757    11.00000    0.03663    0.03908 =
         0.04669    0.00650    0.01698    0.00353
AFIX  43
H39   2    0.309435    0.991647    0.449418    11.00000   -1.20000
AFIX   0
C40   1    0.334364    1.164315    0.507153    11.00000    0.05487    0.04208 =
         0.07165    0.00900    0.04034    0.01521
AFIX  43
H40   2    0.312332    1.199351    0.506482    11.00000   -1.20000
AFIX   0
C41   1    0.367474    1.238019    0.541227    11.00000    0.05925    0.03014 =
         0.07009   -0.00265    0.03595    0.00047
AFIX  43
H41   2    0.368341    1.322976    0.564260    11.00000   -1.20000
AFIX   0
C42   1    0.399350    1.189862    0.542266    11.00000    0.05709    0.03404 =
         0.05775   -0.00327    0.03625   -0.01365
AFIX  43
H42   2    0.422174    1.243609    0.565397    11.00000   -1.20000
AFIX   0
C43   1    0.398455    1.062871    0.509670    11.00000    0.03354    0.04375 =
         0.04881    0.00874    0.02775   -0.00011
AFIX  43
H43   2    0.420554    1.029171    0.510321    11.00000   -1.20000
AFIX   0
N1    4    0.333406    0.633953    0.473902    11.00000    0.02631    0.03752 =
         0.03430   -0.00211    0.01689   -0.00117
N2    4    0.309023    0.438340    0.404637    11.00000    0.03222    0.04261 =
         0.03102   -0.00201    0.01661   -0.00296
N3    4    0.371286    0.538225    0.441761    11.00000    0.02692    0.03608 =
         0.03050   -0.00109    0.01630   -0.00015
N4    4    0.435676    0.503364    0.501080    11.00000    0.03174    0.03608 =
         0.02887   -0.00532    0.01785   -0.00626
N5    4    0.398227    0.665492    0.523314    11.00000    0.02753    0.02636 =
         0.03088   -0.00120    0.01700   -0.00298
N6    4    0.361773    0.699260    0.562546    11.00000    0.02614    0.03066 =
         0.03362    0.00009    0.01737    0.00177
O1    5    0.303842    0.762183    0.662555    11.00000    0.05429    0.10444 =
         0.04477   -0.01802    0.03234   -0.00950
O2    5    0.252610    0.618600    0.608495    11.00000    0.04713    0.11462 =
         0.06120   -0.00723    0.03598   -0.01100
O3    5    0.178580    0.200721    0.324761    11.00000    0.04529    0.16012 =
         0.07205   -0.05921    0.01591   -0.03543
O4    5    0.176264    0.260058    0.393612    11.00000    0.05419    0.14838 =
         0.08373   -0.04105    0.03969   -0.04412
O5    5    0.317342   -0.130609    0.301838    11.00000    0.04478    0.10296 =
         0.08560   -0.05723    0.02006   -0.01287
O6    5    0.259894   -0.049831    0.269610    11.00000    0.05739    0.07410 =
         0.09282   -0.02300    0.02215   -0.00894
O7    5    0.474529    0.045229    0.401220    11.00000    0.04424    0.05398 =
         0.05529   -0.01293    0.03060   -0.00112
O8    5    0.521457    0.122272    0.477720    11.00000    0.03853    0.05391 =
         0.05765   -0.00174    0.02275    0.00264
O9    5    0.561453    0.342540    0.605288    11.00000    0.04878    0.05526 =
         0.07189    0.01096    0.04085    0.01808
O10   5    0.566492    0.419901    0.679345    11.00000    0.05096    0.14553 =
         0.04700    0.00626    0.01341    0.03999
O11   5    0.401816    0.824380    0.734905    11.00000    0.04334    0.15653 =
         0.04329   -0.02739    0.02338    0.00392
O12   5    0.461720    0.769515    0.765667    11.00000    0.04656    0.13541 =
         0.03822   -0.00334    0.02005    0.00116
O13   5    0.364437    0.848374    0.446426    11.00000    0.04206    0.03598 =
         0.03569    0.00261    0.02264    0.00337
MOLE 2
CL1   6    0.449067    0.222673    0.679491    10.75000    0.10705    0.08418 =
         0.07215    0.00306    0.01613    0.00241

C44   1    0.480657    0.229166    0.742900    10.75000    0.20277    0.20605 =
         0.07194    0.01402    0.00367   -0.07253
AFIX  23
H44A  2    0.475916    0.333317    0.757364    10.75000   -1.20000
H44B  2    0.476309    0.129307    0.759339    10.75000   -1.20000
AFIX   0
HKLF 4

REM  02493_0m_a.res in C2/c
REM R1 =  0.0772 for    3275 Fo > 4sig(Fo)  and  0.2174 for all    7573 data
REM    583 parameters refined using      7 restraints

END

WGHT      0.1209      0.0000

REM Highest difference peak  0.618,  deepest hole -0.468,  1-sigma level  0.117
Q1    1   0.4866  0.3076  0.7397  11.00000  0.05    0.62
Q2    1   0.4920  0.1161  0.7361  11.00000  0.05    0.58
Q3    1   0.4994  0.2181  0.7713  11.00000  0.05    0.48
;
_shelx_res_checksum              52694

_exptl_crystal_recrystallization_method 
'Re-crystallisation from solvent: dichloroethane'
_chemical_properties_physical    Air-sensitive
